# Supplementary material for: Novel Markers to Delineate Murine M1 and M2 Macrophages
Source: PLoS One. 2015 Dec 23;10(12):e0145342. doi: 10.1371/journal.pone.0145342 (PMC4689374; doi:10.1371/journal.pone.0145342)
Supplement: S1 Table — (XLS) [file pone.0145342.s005.xls]

## Sheet: Table S1
		Table S1. Genes increased more than 2-FC in both M1 and M2 macrophages
			M1 vs M0		M2 vs M0					M1 vs M0		M2 vs M0
	#	Gene	FC	p-value	FC	p-value		#	Gene	FC	p-value	FC	p-value
	1	Slc7a2	163.483	0.00687271	133.504	0.00137788		54	Slc2a1	3.259	0.00181167	2.338	0.00418199
	2	Slc7a2	163.009	0.00801328	57.817	0.00101534		55	Nfil3	3.202	0.0064131	5.613	0.00718141
	3	Slc7a2	119.203	0.00637631	52.955	0.00665183		56	Slamf1	3.165	0.0084305	16.068	0.0159331
	4	Serpinb2	96.514	0.00369517	5.101	0.00133361		57	St7	2.999	4.78387e-05	2.347	0.00212347
	5	Ppap2a	40.952	3.63363e-05	2.178	0.00195758		58	Mthfd2	2.991	0.00102229	2.188	0.00416505
	6	AA467197	32.901	0.00480755	20.213	0.00504773		59	Ptger2	2.958	0.00255194	2.684	0.000397213
	7	Slc7a11	23.694	0.0191376	7.716	0.0269688		60	Slamf1	2.948	0.00176982	14.802	0.023598
	8	Slc7a2	18.382	0.0231563	13.369	0.00695628		61	Ccl8	2.947	0.00145458	8.451	0.0102229
	9	Al504432	17.243	0.00202471	2.702	0.000380051		62	Ifrd1	2.909	0.000671388	2.701	0.00308938
	10	Il4i1	17.167	0.00678487	18.168	0.0116336		63	Slc2a1	2.887	0.00197876	2.308	0.0238085
	11	Cd40	16.875	0.000162732	3.054	0.01463		64	Bhlhe40	2.852	0.0125126	17.391	0.00170332
	12	AI504432	15.694	0.00113662	2.812	0.00600211		65	Alas1	2.827	4.32138e-06	2.023	0.000205151
	13	Cd40	14.596	0.000174871	2.895	0.0129037		66	Hsph1	2.772	0.00713434	3.556	0.00584794
	14	F10	13.957	0.000327806	11.913	0.0115922		67	Pmepa1	2.719	0.00748447	3.053	0.0225216
	15	F10	13.784	6.70344e-05	12.428	9.58095e-05		68	Nfkbie	2.654	0.000168396	2.115	0.0283522
	16	Rasgrp1	12.309	0.00352902	5.274	0.0171052		69	Nfkbie	2.631	3.04213e-05	2.314	0.0344022
	17	Jak2	12.131	0.00168938	4.546	0.0407668		70	Rnf19b	2.599	0.00013602	5.046	0.0079862
	18	Malt1	11.281	0.00399244	3.189	0.000492587		71	Smurf1	2.554	0.00207277	2.02	0.00217
	19	Mmp13	10.773	0.00796279	8.79	0.0092801		72	Csf2rb	2.503	0.000161465	3.671	0.00416676
	20	Upp1	10.351	0.000140217	5.626	0.000274209		73	Fcgr2b	2.498	0.000181742	2.032	0.0173729
	21	Itgb8	9.634	0.0101251	2.423	0.0206489		74	Aldh1b1	2.457	0.000530254	2.107	0.0173637
	22	Syt7	9.593	0.00158624	4.071	0.0246046		75	Fcgr2b	2.45	2.19149e-05	2.033	0.0424957
	23	Cd40	8.787	0.000620964	2.056	0.01838		76	Hsph1	2.443	0.0018753	2.796	0.000893889
	24	Cst7	8.62	0.000294811	6.684	0.00309878		77	Cln5	2.419	4.52436e-05	2.476	0.000921223
	25	H2-Ab1	8.366	0.0020899	15.01	0.0305407		78	Csf2rb2	2.357	0.0119983	3.945	0.00227446
	26	Rcl1	8.163	0.00137904	2.031	0.0184815		79	Klf4	2.327	0.00370333	10.136	0.000187448
	27	H2-Ab1	8.11	0.00174433	12.498	0.00901236		80	Rnf19b	2.326	0.00103919	4.356	0.00408014
	28	Ch25h	8.085	0.00414708	80.473	9.70031e-05		81	Timp1	2.319	0.00891917	4.241	0.00261438
	29	F10	8.009	0.00013181	7.756	0.0116163		82	1190002H23Rik	2.304	0.00405614	3.18	0.00030734
	30	Ccl22	7.437	0.0057141	27.579	7.62954e-05		83	Aars	2.277	0.00191482	2.237	0.0012759
	31	Socs1	7.431	0.0071761	12.627	0.00737578		84	Glrp1	2.268	0.0137376	2.361	0.0106529
	32	Jak2	7.32	0.000102121	3.705	0.0222394		85	Pim3	2.264	0.00512311	2.036	7.1479e-05
	33	Aqp9	6.711	8.16593e-05	17.586	0.0488534		86	Pim3	2.25	0.00206711	2.254	0.00014967
	34	H2-Ab1	5.653	0.00247806	9.758	0.0284675		87	Klf7	2.245	0.000346532	2.84	0.00109777
	35	Slamf6	5.532	0.00366379	2.147	0.00567089		88	Atf4	2.217	0.00420121	2.064	0.00655784
	36	E430024C06Rik	5.528	0.00561884	2.201	0.0395895		89	Plk3	2.193	0.00112181	2.368	0.00789076
	37	Fmnl2	5.323	0.00262187	3.381	0.00691141		90	Pla2g4a	2.174	0.00135634	2.312	0.00040213
	38	Adhfe1	5.236	1.6934e-06	2.307	0.00167571		91	Soat2	2.173	0.031403	2.453	0.0121627
	39	Adora2b	5.196	0.0135743	3.184	0.00187173		92	Btbd19	2.163	0.00501666	2.907	0.000278152
	40	Pde4b	4.771	0.00155994	2.9	0.0321779		93	Scd2	2.158	0.0154338	3.282	0.00946738
	41	St3gal1	4.716	0.000485193	2.065	0.00918013		94	Car2	2.155	0.000336492	12.452	0.000363825
	42	Adora2b	4.459	0.00281664	2.506	0.0157652		95	Il1rl2	2.146	0.00624686	5.291	0.0109125
	43	Plekhg1	3.897	3.24636e-05	3.38	0.00255741		96	Hivep3	2.128	0.0116303	2.041	0.000886738
	44	Ptgir	3.833	0.000185985	5.252	7.09524e-05		97	Csf2rb	2.104	4.88303e-05	2.822	0.0173975
	45	Ier3	3.774	0.000127006	5.775	0.0319126		98	Mt2	2.081	0.000558863	3.633	0.000168759
	46	Cav1	3.676	0.00632038	4.596	0.0338253		99	Aars	2.08	0.00332392	2.092	0.0168447
	47	Trib3	3.656	0.00407066	3.346	0.00854888		100	Slco4a1	2.074	0.00702173	2.17	0.00629127
	48	Trib3	3.545	0.00430277	3.185	0.00568425		101	Phlda1	2.066	0.00693251	2.371	0.0225073
	49	Bcl2a1d	3.472	3.12857e-05	2.571	0.00620379		102	Dusp4	2.065	0.0357493	9.561	0.0010477
	50	Adora2b	3.47	0.0116416	2.046	0.00571022		103	H2-Aa	2.048	0.00792238	14.021	0.0322141
	51	Olr1	3.45	0.000396139	13.72	0.0302039		104	Pim1	2.031	0.0282511	2.014	0.0388126
	52	Glipr2	3.385	0.00512032	2.144	0.0187126		105	Gpc1	2.01	0.0121009	14.669	0.0185565
	53	Slc2a1	3.267	0.00660452	2.284	0.009049		FC = Fold Change
