# Supplementary material for: Novel Markers to Delineate Murine M1 and M2 Macrophages
Source: PLoS One. 2015 Dec 23;10(12):e0145342. doi: 10.1371/journal.pone.0145342 (PMC4689374; doi:10.1371/journal.pone.0145342)
Supplement: S2 Table — (XLSX) [file pone.0145342.s006.xlsx]

## Sheet: Table S2
	S2 Table. Genes decreased more than 2-FC in M1 and M2 macrophages
		M1 vs. M0		M2 vs. M0					M1 vs. M0		M2 vs. M0					M1 vs. M0		M2 vs. M0
#	Gene	FC	p-value	FC	p-value		#	Gene	FC	p-value	FC	p-value		#	Gene	FC	p-value	FC	p-value
1	Sh2d3c	0.388	0.000424305	0.484	0.00373345		79	5430435G22Rik	0.412	0.00355626	0.429	0.00883786		157	Cd93	0.376	0.000234051	0.294	0.000625054
2	Slc13a3	0.073	0.000588617	0.1	0.00239274		80	BC031353	0.347	0.0135622	0.375	0.0367906		158	Maf	0.288	0.00156184	0.237	0.00274001
3	Rcan1	0.402	0.00224739	0.482	0.0106563		81	Gm10419	0.409	0.00120513	0.468	0.0157378		159	Bank1	0.419	0.0016627	0.495	0.00821631
4	4632428N05Rik	0.474	6.68252e-05	0.302	0.00015273		82	2700094K13Rik	0.375	0.000784761	0.478	0.0325495		160	Ai607873	0.374	0.00287325	0.347	0.00446194
5	Trp53inp1	0.494	0.0152446	0.474	0.00732064		83	Mex3b	0.346	0.00355441	0.433	0.015985		161	Tlr13	0.272	0.000205956	0.314	0.00063177
6	Nr1d2	0.433	4.7028e-05	0.457	0.00018019		84	Maf	0.26	0.014904	0.257	0.0297155		162	Fam82b	0.218	0.00801882	0.248	0.0183212
7	Fcgrt	0.328	0.00587186	0.434	0.0262756		85	Zahhc14	0.32	0.000230066	0.384	0.000446629		163	Nlrc3	0.448	0.00441838	0.275	0.00406862
8	Slc40a1	0.047	0.00273218	0.073	0.0076492		86	Zfp36l2	0.399	0.000538976	0.446	0.00220863		164	Probe 1458263_at	0.404	0.000482999	0.415	0.00323141
9	Nfxl1	0.489	0.0169362	0.24	0.00984251		87	Klhl6	0.458	0.00559711	0.261	0.00410284		165	Probe 1458432_at	0.452	0.00200759	0.485	0.0236596
10	Il16	0.417	0.00578965	0.444	0.00981992		88	Dbp	0.469	0.00253516	0.257	0.000761674		166	2900076A13Rik	0.474	0.00822598	0.411	0.00427171
11	Gas6	0.103	9.75123e-05	0.351	0.00261828		89	Slc13a3	0.087	0.000172909	0.1	0.000890491		167	AU019559	0.379	0.000651717	0.414	0.00345858
12	Apoc1	0.319	0.0265293	0.352	0.0469348		90	Zdhhc14	0.336	0.000451281	0.409	0.00110117		168	Iqgap2	0.34	0.000138592	0.45	0.0148205
13	Cyp27a1	0.141	0.000385195	0.414	0.00681074		91	Probe 1438882_at	0.272	0.00300358	0.245	0.00705239		169	Ap1s2	0.469	0.00446366	0.481	0.0104254
14	Cd28	0.071	0.000512752	0.497	0.0214181		92	Sesn1	0.129	0.000439466	0.28	0.00323629		170	Tspan13	0.273	0.000545896	0.456	0.0059367
15	Camk1	0.429	0.000119755	0.423	0.0010297		93	Zdhhc14	0.338	0.00036022	0.395	0.000837384		171	B4galt6	0.434	5.86028e-05	0.265	0.000207588
16	Camk1	0.414	0.000151429	0.483	0.00688494		94	Dck	0.494	0.00173076	0.475	0.000361877		172	Tmem8	0.361	4.27202e-05	0.339	0.000404536
17	Pdzk1ip1	0.451	8.74244e-05	0.45	0.00256918		95	Nfatc2	0.355	0.00187375	0.464	0.00105851		FC = Fold Change
18	Ncapg2	0.158	7.78398e-05	0.347	0.00163084		96	Probe 1439343_at	0.426	0.000168894	0.413	0.0011149
19	Ada	0.266	0.000994329	0.447	0.00312321		97	C5ar1	0.251	0.00751419	0.252	0.0155181
20	Dpb	0.488	0.00440833	0.279	0.00285187		98	Probe 1439970_at	0.479	0.0158735	0.481	0.0129921
21	Aif1	0.386	0.00175743	0.176	0.000161955		99	Probe 1439999_at	0.476	0.00695615	0.487	0.0115124
22	Tmem8	0.259	0.000464414	0.328	0.0012023		100	Probe 1440051_at	0.402	0.0013583	0.419	0.00590535
23	Gpr162	0.362	0.00224638	0.2	0.00241445		101	Hmga2-ps1	0.256	3.4255e-05	0.351	0.00371209
24	Tspan13	0.261	1.43709e-06	0.433	7.63501e-05		102	Ifitm6	0.445	0.0127208	0.209	0.00914999
25	B3galnt1	0.456	0.00915025	0.391	0.00515395		103	Abca9	0.234	0.001053	0.39	0.00712517
26	Ptpn18	0.31	4.26772e-05	0.29	0.00126126		104	Frmd4b	0.338	0.00116438	0.419	0.00337409
27	Fgd2	0.209	0.00019227	0.26	0.000255025		105	Zfp467	0.352	0.00340323	0.468	0.000986251
28	Cd93	0.33	3.59759e-06	0.264	5.16305e-06		106	Slc12a9	0.418	0.00145143	0.37	0.000704375
29	Arap3	0.142	0.000162616	0.284	0.00251415		107	Probe 1442760_x_at	0.452	0.00377161	0.458	0.00255455
30	Rgs18	0.098	0.00129855	0.413	0.0349834		108	Lrp1	0.404	0.015382	0.295	0.00577533
31	Cryba4	0.425	0.0135031	0.395	0.0221533		109	Probe 1443115_at	0.483	0.00289414	0.384	0.0142673
32	Ptger4	0.234	0.00131687	0.495	0.0280374		110	Probe 1443534_at	0.391	0.00707791	0.275	0.000490301
33	Hpgds	0.288	0.0103805	0.169	0.013614		111	Probe 1443628_at	0.257	0.00505283	0.213	0.00804817
34	Cd180	0.369	0.000641005	0.351	0.00158567		112	Probe 1443669_at	0.37	0.000923825	0.426	0.00508109
35	Itga6	0.273	0.000241113	0.347	0.00408577		113	Evi2a	0.436	0.00238248	0.368	0.00116585
36	Itga6	0.305	0.00027843	0.305	0.000936961		114	Maf	0.275	0.000784318	0.142	0.00127756
37	Padi4	0.388	0.00275784	0.301	0.00362776		115	Probe 1444361_at	0.455	0.00131332	0.382	0.00590165
38	Ly86	0.338	0.000833527	0.415	0.00149936		116	Ctsb	0.157	0.00222564	0.406	0.0153223
39	Sncaip	0.448	0.00266329	0.482	0.0116043		117	Probe 1445984_at	0.306	0.00490537	0.316	0.00907619
40	Zdhhc14	0.334	0.000758877	0.393	0.00230358		118	Probe1446417_at	0.233	7.59551e-05	0.468	0.000229143
41	Tmem51	0.256	0.000182658	0.309	0.000759084		119	Probe 1447227_at	0.169	0.0219281	0.171	0.0359332
42	5430435G22Rik	0.381	0.000532622	0.409	0.00407813		120	Maf	0.161	0.002447	0.195	0.00621177
43	Fcrl1	0.208	0.0023605	0.148	0.00451167		121	Ap1s2	0.172	0.00020656	0.22	0.00105783
44	Smagp	0.109	2.56114e-08	0.461	0.000149291		122	Sirp	0.421	0.00458705	0.194	0.00113563
45	Fcgr4	0.454	0.0482757	0.118	0.0187701		123	463428N05Rik	0.476	0.00162025	0.295	0.0018626
46	Klra9	0.432	0.00126723	0.478	0.00293441		124	Slc40a1	0.053	0.0223107	0.07	0.0378958
47	Asph	0.273	0.00176827	0.473	0.0171341		125	Lrp1	0.312	3.54802e-05	0.475	0.00161233
48	Ifi27l2a	0.476	0.00440525	0.233	0.00682639		126	Klf2	0.462	0.0013876	0.371	0.00596384
49	Maged2	0.492	0.00157642	0.488	0.0141578		127	Akr1b8	0.28	0.00109618	0.45	0.0226218
50	Gab3	0.437	0.00954923	0.402	0.017316		128	Cd5l	0.061	0.00901415	0.181	0.0293405
51	Rnasel	0.238	5.86752e-05	0.429	0.00354507		129	Gdf3	0.368	0.00376179	0.49	0.0269328
52	Arhgap18	0.25	0.000961295	0.35	0.00870357		130	Rapsn	0.299	0.00155751	0.312	0.00649505
53	Wwp1	0.255	0.00136333	0.272	0.0045368		131	Rgs18	0.12	0.000524315	0.429	0.0215162
54	Wwp1	0.236	0.00483074	0.286	0.0139969		132	Cxcr3	0.373	0.000829115	0.374	0.00293017
55	Igh-6	0.125	0.002308	0.156	0.00693038		133	Il10	0.496	0.000393428	0.473	0.00312134
56	Tubb2a	0.481	0.00166074	0.461	0.000168142		134	Cfh	0.381	0.00459341	0.457	0.0176259
57	Igh-6	0.18	0.00223733	0.229	0.00713513		135	B4galt6	0.487	0.0267129	0.338	0.0234228
58	Rnf150	0.104	0.00219165	0.387	0.0233401		136	Ptplad2	0.268	6.59435e-05	0.334	3.94097e-05
59	Rhobtb1	0.241	0.000901376	0.333	0.00400313		137	Slc46a3	0.12	0.000739613	0.378	0.00757154
60	Cd59a	0.493	0.000914246	0.496	0.0332048		138	Emr4	0.123	0.0295553	0.092	0.041345
61	8430436C05Rik	0.168	0.0014197	0.172	0.00380957		139	Folr2	0.334	0.0186233	0.327	0.0394504
62	Eps15	0.482	0.00526288	0.464	0.00801507		140	Tpcn1	0.485	0.000574085	0.412	0.00923463
63	5530402H23Rik	0.391	0.00220264	0.406	0.00492487		141	Mapre2	0.441	0.00194247	0.476	0.00379667
64	5430427O19Rik	0.495	0.00267668	0.349	0.000144592		142	Alox5ap	0.498	0.000458196	0.437	0.00530976
65	Gm3579	0.16	0.000630962	0.417	0.0271234		143	Wwp1	0.194	0.00140138	0.264	0.00549344
66	Ap2a2	0.343	0.000294901	0.426	0.000177134		144	Gpr155	0.194	0.000769768	0.422	0.0210755
67	Plscr4	0.335	1.50692e-05	0.431	0.00017113		145	Xylt2	0.496	0.000519429	0.235	0.000747246
68	Sesn1	0.124	0.00307363	0.294	0.0153335		146	Ap1s2	0.171	0.000241021	0.224	0.00112777
69	Slc9a9	0.04	0.00109378	0.295	0.00889888		147	Pcp4l1	0.098	0.00585781	0.202	0.0260945
70	Hpse	0.326	0.00269638	0.476	0.0142248		148	Mamdc2	0.111	0.00334334	0.196	0.011569
71	Atp8a1	0.307	0.00133114	0.467	0.00699212		149	Sesn1	0.104	0.00527017	0.256	0.0195486
72	Tcf4	0.432	0.000673064	0.485	0.00247686		150	Atp8a1	0.319	1.50737e-05	0.474	0.00187766
73	Arhgap19	0.135	0.000115446	0.234	0.00126862		151	Fam49a	0.325	0.00131265	0.293	0.00111324
74	Tpcn1	0.289	0.000806324	0.483	0.0105976		152	Bmf	0.481	4.40174e-05	0.331	0.000108484
75	Reps2	0.204	0.0031061	0.274	0.0101209		153	Lifr	0.077	0.00659669	0.28	0.027157
76	1110003E01Rik	0.467	0.00157284	0.421	0.00474002		154	Kif5c	0.335	0.0013412	0.371	0.00421104
77	B4galt4	0.415	0.000307313	0.273	0.000470964		155	Fgd4	0.303	0.000191355	0.398	0.0012821
78	Maf	0.162	0.00174072	0.169	0.00430829		156	Probe 1455869_at	0.177	0.00106837	0.312	0.011881
